# Supplementary material for: Immunity to Intracellular Salmonella Depends on Surface-associated Antigens
Source: PLoS Pathog. 2012 Oct 18;8(10):e1002966. doi: 10.1371/journal.ppat.1002966 (PMC3475680; doi:10.1371/journal.ppat.1002966)
Supplement: Table S1 — List of isotope labeled peptides used for protein quantification. (XLS) [file ppat.1002966.s003.xls]

## Sheet: Sheet1
Locus	Name	Peptide	High (H) or Low (L)
STM1290	gapA	VPTPNVSVVDLTVR	H
STM2952	eno	FNQIGSLTETLAAIK	H
STM3359	mdh	LFGVTTLDIIR	H
STM0730	gltA	ITFIDGDEGILLHR	H
STM0152	aceE	LVPIIADEAR	H
STM0153	aceF	FNSSLSEDGQR	H
STM3068	fba	ANEAYLQGQLGNPK	H
STM1378	pykF	LNFSHGDYAEHGQR	H
STM0154	lpdA	GISYETATFPWAASGR	H
STM4081	tpiA	ADAFAVIVK	H
STM0772	gpmA	YYLGNADEIAAK	H
STM4598	arcA	ILGLEIGADDYITKPFNPR	L
STM1326	pfkB	ELSALVNR	L
STM0785	ybhE	WAADIHITPDGR	L
STM4221	pgi	LLSNFFAQTEALAFGK	L
STM4275	acs	LGTAEIESALVAHPK	L
STM1349	pps	SNEYANLVGGER	L
STM0158	acnB	VADGATVVSTSTR	L
STM1480	pntB	SPIAGMPVLEVWK	L
STM1479	pntA	AIVEAAHEFGR	L
STM4119	ppc	GEAASNPEVIAR	L
STM1712	acnA	IDTATELTYYQNDGILHYVIR	L
STM4415	fbp	VTPVGTPVTEEDFLQPGNK	L
STM1888	pykA	LGGGLSAEALTEK	L
STM3466	crp	IAQTLLNLAK	L
STM4183	aceB	DAVNGTISYTNEAGK	L
STM4126	udhA	SSFADILNHADNVINQQTR	L
STM0118	fruR	WANDPFPIVALDR	L
STM4085	glpX	IGEQELAR	L
STM0446	bolA	HNVPAGSESHFK	L
GFP	gfp	FEGDTLVNR	L
GFP	gfp	FSVSGEGEGDATYGK	L
